# Supplementary material for: Draft genome of Gemmata massiliana sp. nov, a water-borne Planctomycetes species exhibiting two variants
Source: Stand Genomic Sci. 2015 Dec 7;10:120. doi: 10.1186/s40793-015-0103-0 (PMC4672568; doi:10.1186/s40793-015-0103-0)
Supplement: Additional file 1: — DDH values for 10 Planctomycetes genomes. Values are expressed in percentage. (XLS 26 kb) [file 40793_2015_103_MOESM1_ESM.xls]

## Sheet: DDH
DDH	Gemmata massiliana	Gemmata obscuriglobus	Zavarzinella formosa	Isosphaera pallida	Schlesneria paludicola	Rhodopirellula maiorica	Rhodopirellula baltica	Rhodopirellula europaea 6C	Rhodopirellula europaea SH398	Rhodopirellula sallentina
Gemmata massiliana	100 +/- 0.0	22.0 +/- 2.4	18.2 +/- 2.3	16.1 +/- 2.2	17.7 +/- 2.2	24.00 +/- 2.4	19.8 +/- 2.3	19.8 +/- 2.3	19.8 +/- 2.3	18.6 +/- 2.3
Gemmata obscuriglobus		100 +/- 0.0	18.4 +/- 2.3	17.9 +/- 2.2	17.9 +/- 2.2	21.30 +/- 2.3	19.9 +/- 2.3	19.9 +/- 2.3	19.9 +/- 2.3	18.1 +/- 2.3
Zavarzinella formosa			100 +/- 0.0	19.5 +/- 2.3	19.4 +/- 2.3	17.50 +/- 2.2	18.3 +/- 2.3	19.2 +/- 2.3	18.6 +/- 2.3	18.8 +/- 2.3
Isosphaera pallida				100 +/- 0.0	19.5 +/- 2.3	19.9 +/- 2.3	18.3 +/- 2.3	18.6 +/- 2.3	19.5 +/- 2.3	20.1 +/- 2.3
Schlesneria paludicola					100 +/- 0.0	23.9 +/- 2.4	20.4 +/- 2.3	20.2 +/- 2.3	19.4 +/- 2.3	21.3 +/- 2.3
Rhodopirellula maiorica						100 +/- 0.0	22.5 +/- 2.4	23.7 +/- 2.4	22.8 +/- 2.4	22.0 +/- 2.4
Rhodopirellula baltica							100 +/- 0.0	35.9 +/- 2.5	36.0 +/- 2.48	21.5 +/- 2.3
Rhodopirellula europaea 6C								100 +/- 0.0	66.7 +/- 2.9	23.0 +/- 2.4
Rhodopirellula europaea SH398									100 +/- 0.0	24.6 +/- 2.4
Rhodopirellula sallentina										100 +/- 0.0
